# Supplementary material for: Longitudinal Analysis of Mitochondrial Function in a Choline-Deficient L-Amino Acid-Defined High-Fat Diet-Induced Metabolic Dysfunction-Associated Steatohepatitis Mouse Model
Source: Int J Mol Sci. 2024 Jun 4;25(11):6193. doi: 10.3390/ijms25116193 (PMC11173319; doi:10.3390/ijms25116193)
Supplement: Supplementary file 1 [file ijms-25-06193-s001.zip]

Archive with 1 entries (1 files):
- ijms-2939656-supplementary.pdf
